# Supplementary material for: High intelligence is not associated with a greater propensity for mental health disorders
Source: Eur Psychiatry. 2022 Nov 18;66(1):e3. doi: 10.1192/j.eurpsy.2022.2343 (PMC9879926; doi:10.1192/j.eurpsy.2022.2343)
Supplement: Supplementary file 1 [file S0924933822023434sup001.zip]

Archive with 20 entries (20 files):
- S0924933822023434sup001.docx
- S0924933822023434sup002.html
- S0924933822023434sup003.html
- S0924933822023434sup004.html
- S0924933822023434sup005.html
- S0924933822023434sup006.html
- S0924933822023434sup007.html
- S0924933822023434sup008.html
- S0924933822023434sup009.html
- S0924933822023434sup010.html
- S0924933822023434sup011.html
- S0924933822023434sup012.html
- S0924933822023434sup013.html
- S0924933822023434sup014.html
- S0924933822023434sup015.html
- S0924933822023434sup016.html
- S0924933822023434sup017.html
- S0924933822023434sup018.html
- S0924933822023434sup019.html
- S0924933822023434sup020.html
